# Supplementary material for: The development of a new accountability measurement framework and tool for global health initiatives
Source: Health Policy Plan. 2020 Jun 3;35(7):765–74. doi: 10.1093/heapol/czz170 (PMC7487333; doi:10.1093/heapol/czz170)
Supplement: czz170_supplementary_data [file czz170_supplementary_data.zip]

Archive with 3 entries (3 files):
- Annex A_The Tool.docx
- Annex B_GuidanceNotes.xlsx
- Annex C ExpertReview_Table.docx
