# Supplementary material for: The development of a new accountability measurement framework and tool for global health initiatives
Source: Health Policy Plan. 2020 Jun 3;35(7):765–74. doi: 10.1093/heapol/czz170 (PMC7487333; doi:10.1093/heapol/czz170)
Supplement: czz170_supplementary_data [file czz170_supplementary_data.zip › Annex B_GuidanceNotes.xlsx]

## Sheet: Sheet1
Name of accountability mechanism:
Duty-bearer(s):
Rights-holder(s):
Implementer(s):
Criterion	3 (fully met)	2 (mostly met)	1 (partly met)	0 (not met)	NA (not relevant)	Notes
Pre-implementation phase C1. Appropriate design
a. The mechanism has a documented plan, protocol or strategy with clear explanation of the objectives and methods and tools to be applied, and which was approved by all key stakeholders	There is a documented plan, protocol or strategy for the implementation of this mechanism, with clear explanation of the objectives and methods and tools to be applied, and which was approved by all key stakeholders	The mechanism has a documented plan, protocol or strategy that was approved by most (but not all) stakeholders and/or parts of it are unclear	The mechanism has a documented plan, protocol or strategy but it was approved by few or none of the stakeholders and/or it is mostly unclear	There is no documented plan, protocol or strategy for the implementation of this mechanism		We refer here to a document that explains what all duty-bearers are required to do in order to implement the mechanism properly
b. The mechanism’s structure and membership is able to influence decision-making mechanisms at the level at which it operates (e.g. community, sub-national, state, national)	The mechanism was specifically designed to work in this context OR The evidence clearly indicates that, if properly implemented, it could work well in this context	The mechanism was not specifically designed for this context, but there is some evidence that the structure and membership is appropriate for this context	The mechanism was not specifically designed for this context, but there is no reason to believe that the structure and membership is not appropriate for this context	This local/national context was not taken into account at all in the design of the mechanism, and/or there is reason to believe that it will not work in this context		To be relevant to the context, there must have been extensive consultation with stakeholders who are knowledgeable about the local/national context. Evidence may include published research, grey literature, privately-held data or research.
Pre-implementation phase C2. Political will and stakeholder commitment
a. The mechanism supports a global, regional, national or sub-national policy or strategy	If implemented properly, the mechanism has the potential to contribute to the fulfilment of at least one global, national or sub-national policy or strategy document			Even if implemented properly, the mechanism will not contribute to the fulfilment of any global, regional, national or sub-national policy or strategy		Relevant documents include policies, strategies, roadmaps or similar - documents that state what the country/region/district intends to do and how
b. National, state/regional or local government (as appropriate) made a formal commitment to establish or improve accountability as evidenced by a publicly available document (plan, strategy, press release, statement) or declaration	There is a formal or official record that a representative of national, state/regional or local government has committed to establish or improve accountability on this topic		A verbal commitment was made, but there is no formal or official record of it	No formal or informal record exists of national, state/regional or local government being committed to establish or improve accountability on this topic	The government is not a stakeholder in this context	A formal or official record could be: a document (e.g. statement or approved minutes of a meeting), a verifiable transcript or recording of a speech, a verifiable record of a social media statement (e.g. a Tweet) or similar
c. All non-governmental duty-bearers (if any) made a formal commitment to establish accountability within the relevant system(s) as evidenced by a publicly available document (plan, strategy, press release, statement) or declaration	There is a formal or official record that representatives of all non-governmental duty-bearers have committed to establish or improve accountability on this topic	There is a formal or official record that representatives of some non-governmental duty-bearers have committed to establish or improve accountability on this topic	Commitments were made informally by non-governmental duty-bearers, but there is no official record of them	No formal or informal commitments were made by non-governmental duty-bearers to establish or improve accountability on this topic	There are no non-governmental duty-bearers in this context	A formal or official record could be: a document (e.g. statement or approved minutes of a meeting), a verifiable transcript or recording of a speech, a verifiable record of a social media statement (e.g. a Tweet) or similar. Non-governmental duty bearers could include traditional leaders, funders, development partners, NGOs, providers of health services (public or private sector). A score of 3 sh…
Pre-implementation phase C3. Multi-sectoral, multi-stakeholder
a. The stakeholders in Section B represent all relevant stakeholder groups and sectors needed to give the mechanism the ability to influence change, e.g. government ministries (health, education, finance, transport), traditional leaders, civil society, communities, private sector, health workers, health service management, media, funder(s), development partners, academics/ experts	The stakeholders who were engaged in the process were all engaged during the pre-implementation phase of the mechanism	Most of the identified stakeholders were engaged during the pre-implementation phase	Fewer than half of the identified stakeholders were engaged during the pre-implementation phase	None of the identified stakeholders was engaged during the pre-implementation phase		'Pre-implementation phase' means before the mechanism was launched, i.e. before any monitoring data were collected to feed into the monitor-review-act cycle
b. The stakeholders in Section B represent all relevant stakeholder groups and sectors affected by the mechanism, e.g., government ministries (health, education, finance, transport), traditional leaders, civil society, communities private sector, health workers, health service management, media, funder(s), development partners, academics/ experts	The stakeholders who were engaged in the process were all engaged during the pre-implementation phase of the mechanism	Most of the identified stakeholders were engaged during the pre-implementation phase	Fewer than half of the identified stakeholders were engaged during the pre-implementation phase	None of the identified stakeholders was engaged during the pre-implementation phase
c. All stakeholders listed in Section B were identified and engaged in the process before the mechanism began to be implemented	The stakeholders who were engaged in the process were all engaged during the pre-implementation phase of the mechanism	Most of the identified stakeholders were engaged during the pre-implementation phase	Fewer than half of the identified stakeholders were engaged during the pre-implementation phase	None of the identified stakeholders was engaged during the pre-implementation phase		'Pre-implementation phase' means before the mechanism was launched, i.e. before any monitoring data were collected to feed into the monitor-review-act cycle
d Structures for interaction between all relevant stakeholders exist, e.g. a committee or forum involving all stakeholders that meets regularly (whether or not they were developed specifically for this mechanism)	By the time the implementation phase began, there were formal structures which allowed all relevant stakeholders to meet or discuss the mechanism on a regular basis, e.g. scheduled stakeholder meetings to which all stakeholders were invited and able to participate	Formal structures existed for stakeholder interaction, but on a few occasions the scheduled interaction did not take place, or there were barriers to the participation of some stakeholders	Formal or informal structures existed for stakeholder interaction, but such interaction took place only occasionally, or went ahead without the participation of some key stakeholders	No formal or informal structures existed for stakeholders to meet or discuss the mechanism: such discussion happened on an ad hoc basis or not at all	There was never any need for stakeholders to interact with each other	Formal structures may include regular meetings (in person or teleconferences), online discussion forums or similar. Informal structures may include friendships or regular conversations between stakeholders via their professional or social networks. For a score of 3, the structures must be formal and include all stakeholders listed in Section B of the questionnaire.
Implementation phase D1. Effective leadership and management
a. Relevant leader(s) and/or champion(s) drove the process of implementation of the mechanism	There was at least one relevant and local leader or champion who was involved throughout the process and was very effective in in ensuring that the mechanism was properly implemented	There was at least one relevant leader or champion, and they were fairly effective in ensuring that the mechanism was properly implemented	There was at least one leader or champion, but they did not have much relevance and/or were not very effective in ensuring that the mechanism was properly implemented	There were no leaders or champions		Relevant leader(s) or champions may include: elected representatives, traditional leaders, community leaders, senior managers, celebrities, spouses of elected representatives, development partners, NGOs, pressure groups - i.e. those who have a voice or a platform and use it to support implementation. They may also include implementers of the mechanism. To score 3 points, there must have been at l…
b. The necessary funding, equipment and skilled human resources were allocated to implement the mechanism to its specification	All funding, equipment and skilled human resources that were needed for successful implementation were made available	Most of the funding, equipment and skilled human resources that were needed for successful implementation were made available, but there were a few gaps	Some of the funding, equipment and human resources that were needed for successful implementation were made available, but there were significant gaps	None of the funding, equipment and human resources that were needed for successful implementation were made available	No funding, equipment or human resources were needed for successful implementation of the mechanism	Gaps may include: not enough funding, not enough people or equipment, human resources without the capacity (time or skills) to implement the mechanism properly
c. All duty-bearers are answerable to the rights holders, i.e. obliged to provide information about their decisions and actions, and to justify them	All duty-bearers were obliged to provide information, and they provided complete and accurate information every time it was required of them	Most duty-bearers provided complete and accurate information most of the time	Fewer than half of duty-bearers provided information OR The information provided by duty-bearers was not always complete and accurate	Duty-bearers never provided any information, or only ever provided incomplete or inaccurate information		Information requests may include: the release of data relevant to the mechanism, an explanation as to why a certain decision/action was or was not taken
d. The mechanism operates with a philosophy of learning and improving rather than blaming and shaming/punitive action	There were no incidents of 'blaming and shaming' or punitive action as a result of the implementation of the mechanism AND All stakeholders were committed to a philosophy of learning and /or improving the ways things are done	There were a few incidents of 'blaming and shaming' or punitive action as a result of the implementation of the mechanism AND Most stakeholders were committed to a philosophy of learning and/or improving the way things are done	There were several incidents of 'blaming and shaming' or punitive action AND Only a few stakeholders were committed to learning/improving	There was no philosophy of learning/improving; the whole process was only about 'blaming and shaming' or punitive action		'Blaming and shaming' means pointing the finger at individuals or groups and saying that it was their fault/punishing them when things went wrong, rather than working together collaboratively and positively to improve the system and work out how to avoid similar problems in the future. 'Blaming and shaming' or punitive action may be an appropriate element of the remedial action phase of the mecha…
e. All duty-bearers are aware of their role in the mechanism and what is expected of them	All duty-bearers were clearly informed about how the mechanism is supposed to work what is expected of them as an individual	Most duty-bearers were clearly informed about how the mechanism is supposed to work what is expected of them as an individual	Fewer than half of duty-bearers were clearly informed about how the mechanism is supposed to work what is expected of them as an individual	No duty-bearers were clearly informed about how the mechanism is supposed to work what is expected of them as an individual		Methods of informing them may include: briefing meetings, training sessions, sending written instructions, or a mix of these approaches. Particular attention should be paid to ensuring that people who take up a duty-bearing role part-way through implementation are properly briefed, e.g. if there is a change of personnel
f. All duty-bearers carried out their allocated role in the mechanism to a high standard	All duty-bearers did exactly what was expected of them in terms of implementing the mechanism	Duty-bearers mostly did what was expected of them	Duty-bearers did some of what was expected of them	No duty-bearers did what was expected of them		If there was more than one duty-bearer, consider all of them collectively when answering this question, e.g. if some did what was expected and some did not, give a score of 1 or 2
g. The operation of the mechanism is not unduly influenced by politics and vested interests	There were no examples of interference from politicians or others with a vested interest in making things appear better or worse than they were	There were a few incidents of interference	There were several incidents of interference	The whole process was invalid because of politics and vested interests		Interference may include: hiding or falsifying data or putting pressure on implementers or duty-bearers to falsify data, cover up mistakes or deflect blame
Implementation phase D2. High quality monitoring data
a. The mechanism involves the collection of monitoring data to track the extent to which the objectives of the mechanism are being achieved	Monitoring data are collected and collated as part of the mechanism			Monitoring data are not collected and collated as part of the mechanism		Monitoring data can be quantitative or qualitative, but it must be systematically collected and collated in order to be classed as monitoring data
b. Monitoring data are complete (i.e. all relevant data items are collected)	All relevant data items are collected: there are no data gaps	More than half of the relevant data items are collected	Fewer than half of the relevant data items are collected	There are so many data gaps that the monitoring data are unreliable	A score of zero was given at D2a (no monitoring data are collected)	There will normally be a database or tools to be completed: gaps are parts of the database or tool that have been left blank for any reason
c. Monitoring data have been rigorously assessed and found to be accurate	Independent assessors have performed quality checks on the monitoring data and all or nearly all have been found to be accurate	There have been quality checks on the monitoring data and they have been found to be mostly accurate	There have been quality checks on the monitoring data and they have been found to be accurate only some of the time	The quality of the data is either unknown, or known to be so poor that the data are unreliable	A score of zero was given at D2a (no monitoring data are collected)	Inaccuracies could include: incorrect dates, over- or under-estimates, deliberate or accidental misrepresentation of the facts. To score the full 3 points, the assessor(s) must have been independent of the accountability mechanism
d. Monitoring data are collected on a regular or ongoing basis, so they can be reviewed while still recent and relevant	The time lag between the event(s) or action(s) being monitored and the monitoring data being recorded is no more than a few days	The time lag between the event(s) or action(s) being monitored and the monitoring data being recorded is no more than a month	The time lag between the event(s) or action(s) being monitored and the monitoring data being recorded is no more than three months	The time lag between the event(s) or action(s) being monitored and the monitoring data being recorded is more than three months	A score of zero was given at D2a (no monitoring data are collected)	The recording of monitoring data means entering it onto a database, form, questionnaire or other type of monitoring tool
e. Monitoring data are packaged and presented for review in a way that is easily understood by all stakeholders	The raw monitoring data were processed and packaged into a format that made the main patterns and messages very clear, even to non-technical stakeholders	The raw monitoring data were processed and packaged, but some stakeholders did not find the main patterns and messages to be very clear	The monitoring data were processed and packaged, but it was difficult to see the main patterns and messages	There was no attempt to process and package up the raw monitoring data, or it was done so badly that no-one understood the main patterns and messages	A score of zero was given at D2a (no monitoring data are collected)	Processing and packaging data involves organising it into a format (e.g. graph, table, scorecard, clear text) that makes it easy for the reader to see and understand the main patterns in the data
Implementation phase D3. Solution-focused review of data
a. The mechanism includes a formal process of reviewing the monitoring data	The design of the mechanism ensures that stakeholders collectively examine and discuss the monitoring data at appropriate intervals		Stakeholders collectively examined and discussed the monitoring data, but did so on their own initiative - this process was not built in to the design of the mechanism	Stakeholders did not collectively examine and discuss the monitoring data	A score of zero was given at D2a (no monitoring data are collected)	A formal process may include: meetings, workshops, teleconferences, online discussion groups or similar - any forum that allows stakeholders to examine and discuss the monitoring data. It is not enough for them to all to have examined it individually
b. All stakeholders listed in Section B are represented in the review process	All stakeholders listed in Section B of the questionnaire took part in the review process	More than half of the stakeholders listed in Section B of the questionnaire took part in the review process	Fewer than half of the stakeholders listed in Section B of the questionnaire took part in the review process	None of the stakeholders listed in Section B of the questionnaire took part in the review process	A score of zero or NA was given at D3a (no review process exists)	Taking part means contributing to the discussion whether in person, in writing or by proxy
c. The review process is equitable, i.e. equal consideration is given to all affected population groups (e.g. women, adolescents, children, disabled people, poor people, minority ethnic groups)	During the process of reviewing the monitoring data, the needs and experiences of all relevant population groups (e.g. minority ethnic groups, disabled people, poor people, adolescents) were considered to be equally important	The data for some population groups (e.g. minority ethnic groups, disabled people, poor people, adolescents) was taken slightly less seriously than for other groups	The data for some population groups (e.g. minority ethnic groups, disabled people, poor people, adolescents) was taken much less seriously than for other groups	The review process completely ignored or disregarded the needs or experiences of at least one population group (e.g. minority ethnic groups, disabled people, poor people, adolescents)	A score of zero or NA was given at D3a (no review process exists) OR There is only one affected population group	Being taken less seriously means that the recorded experiences or needs of those groups were overlooked, ignored or treated as though they were less important than those of other groups during the review process. Note that equity should be considered through a number of lenses, e.g. age, gender, ethnicity, income, disability. This is true even if the mechanism specifically targets one of these gr…
d. The review process encourages stakeholders to propose solution(s) to the identified problem(s)/ issue(s) rather than just talking about the problem(s)/ issue(s)	The review process was facilitated in such a way that the participants were guided to formulate solutions to the identified problems/issues, and this is what they did (rather than just discussing the problems/issues)	The participants spent a little too much time talking about the problems/issues, but still proposed several solutions	The participants spent far too much time talking about the problems/issues, but still proposed a few solutions	The participants spent the whole time talking about the problems/issues and no solutions were proposed	A score of zero or NA was given at D3a (no review process exists) OR No problems or issues were highlighted by the monitoring data	It is usually appropriate to spend some time discussing the problems/issues, but skilled facilitation of the review process attempts to focus the minds of participants on solutions, so that they do not spent all or most of the time discussing the problems/issues, leaving insufficient time to propose solutions
e. The proposed solutions take a multi-sectoral, health system approach rather than focusing on a single sector or individual elements of the health system	The review process was facilitated in such a way that participants were guided to take a multi-sectoral and/or health system approach when proposing solutions to the problems/issues, and this is what they did (rather than thinking in silos)	There was some siloed thinking, but mostly the proposed solutions took a multi-sectoral and/or health system approach	There was a lot of siloed thinking, but some of the proposed solutions took a multi-sectoral and/or health system approach	There was only siloed thinking and no attempt was made to take a multi-sectoral and/or health system approach	A score of zero or NA was given at D3d (there were no proposed solutions) OR The proposed solutions did not require a multi-sectoral, health system approach	Multi-sectoral means that consideration is given to all sectors that do or might have a role to play in addressing the identified problems/issues - often there will need to be contributions from sectors such as finance, transport, education, environment and the private sector to address health issues. Health system elements include: service delivery, health workforce, health information, medical …
f. The proposed solutions are targeted to those with the power to make the necessary change(s)	Responsibility for implementing all of the proposed solutions was allocated to specific stakeholders with the power to implement them	Responsibility for implementing most of the proposed solutions was allocated to specific stakeholders with the power to implement them	Responsibility was allocated, but in many cases to stakeholders without the power to implement	Responsibility for implementing the solutions was not allocated to any specific stakeholder(s)	A score of zero or NA was given at D3d (there were no proposed solutions)	In proposing solutions, it is good practice to make it clear who is expected to implement them. Examples of those with the power to implement solutions include: politicians, civil servants, health service providers, traditional leaders, funders
g. There is evidence that the proposed solution(s) have the potential to address the problem(s)/ issue(s) noted at Question A8	There is a great deal of evidence that the proposed solutions can address the problem/issue at hand	There is some evidence that the proposed solution(s) can address the problem/issue at hand	There is very little evidence that the proposed solution(s) can address the problem/issue at hand	There is no evidence that the proposed solution(s) can address the problem/issue at hand	A score of zero or NA was given at D3d (there were no proposed solutions)	Evidence may include published research, grey literature, privately-held data or research. A high score here should be accompanied by references to the available evidence
h. Learning points and decisions taken as a result of the review were communicated clearly to all relevant internal and external stakeholders	A written record was kept of the decisions taken during the review process, and shared with all relevant stakeholders (including those who did not contribute to the review or were external to it) in a format they could easily understand	A written record was kept of the decisions taken during the review process, and shared with most stakeholders in a format that they could easily understand OR The record was shared with all stakeholders but the format and/or main messages were slightly unclear	No written record was kept of the decisions, but they were communicated informally to some or all relevant stakeholders OR The written record was shared with all stakeholders but the format and/or main messages were very unclear	No attempt was made to communicate the results of the review to stakeholders	There were no learning points or decisions to be shared as a result of the review	The record could be shared via meeting minutes, action plans or similar
i. Relevant leaders and/or champions are engaged to help drive and/or implement the specified solution(s)	At least one highly relevant leader/ champion agreed to help drive the solutions agenda forward	At least one fairly relevant leader/ champion agreed to help drive the solutions agenda forward	At least one leader/ champion agreed to help drive the solutions agenda forward, but they were not very relevant	No leader(s) or champion(s) agreed to help drive the solutions agenda forward	A score of zero or NA was given at D3d (there were no proposed solutions)	See D1a for examples of leaders/champions. It does not matter whether the leaders/ champions volunteered to do this or were asked to
j. The review process yielded documented action plan(s), fully costed and with clear lines of responsibility	The review process yielded at least one written action plan, and all action plans were fully costed and with clear lines of responsibility	The review process yielded at least one written action plan, but there was a lack of clarity in terms of costing and/or lines of responsibility	The review process yielded at least one written action plan, but it/they did not include any information about costing or lines of responsibility	The review process yielded no action plan at all, or the action plan was never written down	A score of zero or NA was given at D3a (no review process exists)	Clear lines of responsibility means that it is clear what is expected of all actors - clear to the actors themselves and to everyone else.
Implementation phase D4. Remedial action taken
a. There are positive incentives for duty-bearers to implement the parts of the action plan that are their responsibility	All duty-bearers were incentivised to implement the parts of the action plan that were their responsibility	Most duty-bearers were incentivised to implement the parts of the action plan that were their responsibility	Some duty-bearers were incentivised to implement the parts of the action plan that were their responsibility	No duty-bearers were incentivised to implement the parts of the action plan that were their responsibility	A score of zero was given at D3h (there was no action plan)	Positive incentives are rewards for carrying out allocated actions, e.g. additional funding, improved career prospects, public recognition. The incentives do not necessarily have to be financial, especially if implementation is part of their job.
b. There are consequences for duty bearers who do not implement the parts of the action plan that are their responsibility (e.g. public shaming, disciplinary procedures, litigation)	All duty-bearers would suffer hard consequences if they did not implement the parts of the action plan that are their responsibility	Some duty-bearers would suffer hard consequences and/or all would suffer soft consequences if they did not implement the parts of the action plan that are their responsibility	Some duty-bearers would suffer soft consequences if they did not implement the parts of the action plan that are their responsibility	No duty-bearers would suffer any consequences if they did not implement the parts of the action plan that are their responsibility	A score of zero was given at D3h (there was no action plan)	Hard consequences are punishments that directly affect the duty-bearer's professional, financial or personal circumstances, e.g. taking them to court, terminating their employment, demotion at work. Soft consequences are actions that are designed to make the duty-bearer feel embarrassed or uncomfortable (e.g. naming and shaming them), but not to materially punish them. Note that, even if the mech…
c. A recourse mechanism was used at least once during implementation of the accountability mechanism, and this brought about positive results	Hard consequences were applied every time a duty-bearer did not fulfil their responsibilities, and this motivated them to fulfil all their responsibilities	Hard consequences were applied to at least one duty-bearer as a result of their not fulfilling their responsibilities, and this resulted in some agreed action(s) being taken by the duty-bearer	Hard consequences were applied to at least one duty-bearer as a result of their not fulfilling their responsibilities, but it didn't make any difference and still they didn't fulfil their responsibilities	Hard consequences were not applied to any duty-bearer, even when they did not fulfil their responsibilities	There was never any need to use a recourse mechanism - all duty-bearers fulfilled their responsibilities	A recourse mechanism is the application of hard consequences (see D4b) to actors who do not fulfil their responsibilities under the accountability mechanism
d. The remedial action plan has been fully implemented	Every action in the remedial action plan was implemented	More than half of the actions in the remedial action plan were implemented	Fewer than half of the actions in the remedial action plan were implemented	None of the actions in the remedial action plan was implemented	A score of zero was given at D3h (there was no action plan)	The remedial action plan is the list of actions that were agreed during the review process (see D3h)
e. The remedial actions that were taken were clearly communicated to all relevant stakeholders	The remedial actions that were taken were clearly communicated to all relevant stakeholders	The remedial actions that were taken were clearly communicated to most relevant stakeholders	The remedial actions that were taken were clearly communicated to some relevant stakeholders	The remedial actions that were taken were not clearly communicated to any relevant stakeholders	A score of zero or NA was given at D4e (none of the actions in the action plan was implemented)	An effective mechanism will let stakeholders know when the mechanism has brought about positive change. This could be done at a meeting or in writing
f. After remedial actions are taken, the ‘monitor and review’ phases are repeated to assess whether the remedial actions have fully addressed the identified problem(s)/ issue(s)	The monitor and review phases were repeated until no further remedial action was needed	The monitor and review phases were repeated until only a few remedial actions were needed	The monitor and review phases were repeated at least once, but still a number of remedial actions are required so more repetition is needed	The monitor and review phases were never repeated, even though some remedial actions were needed after the first cycle	There was no need to repeat the monitor and review phases - all the problems/issues were sorted out during the first cycle	It does not matter how many times the phases are repeated - the issue is whether or not they were repeated until the relevant problem(s)/issue(s) were resolved. This could require one cycle of repetition or several.
g. There have been positive changes to processes that have addressed the problem(s)/ issue(s) noted at Question A8	There have been changes to processes that have completely solved the problem(s)/ issue(s) noted at Question A8	There have been changes to processes that have greatly improved the problem(s)/ issue(s) noted at Question A8	There have been changes to processes that have slightly improved the problem(s)/ issue(s) noted at Question A8	There have been no changes to processes, and the problems/issues noted at Question A8 remain		Processes refers to the way things are done. These are different from policies and attitudes (see later). You do not have to provide evidence that the changes are attributable to the accountability mechanism - simply that the changes have occurred
h. There is evidence that these process improvements took place wholly or partly in response to the review phase of the accountability mechanism	There is high-quality evidence that the improvements to processes are wholly or partly due to the implementation of the accountability mechanism	There is evidence that the improvements to processes are wholly or partly due to the implementation of the accountability mechanism, but the quality of the evidence is dubious	There is evidence that the improvements to processes are wholly or partly due to the implementation of the accountability mechanism, but the quality of the evidence is poor	There is no evidence that the improvements to processes are due to the implementation of the accountability mechanism	A score of zero was given at D4h (there have been no improvements to processes)	It is not always possible to know whether or not improvements are due to the mechanism - if it is not possible to know, enter a score of zero
Institutionalisation phase E1. Contribution to sustained change
a. Improvements to processes (i.e. those contributing to the score at D4h) have been integrated into routine practice and sustained over a period of time	Improvements to processes became (and are still) routine practice			Improvements to processes were only temporary, and are not currently part of routine practice	A score of zero was given at D4h (there have been no improvements to processes)	Routine practice means that this is the way things are done by all duty-bearers, with few or no exceptions
b. There is evidence that the accountability mechanism contributed to the integration of these improvements into routine practice	There is high-quality evidence that the integration into routine practice is wholly or partly due to the implementation of the accountability mechanism	There is evidence that the integration into routine practice is wholly or partly due to the implementation of the accountability mechanism, but the quality of the evidence is dubious	There is evidence that the integration into routine practice is wholly or partly due to the implementation of the accountability mechanism, but the quality of the evidence is poor	There is no evidence that the integration into routine practice is due to the implementation of the accountability mechanism	A score of zero was given at E1a (improvements to processes were not integrated into routine practice)	It is not always possible to know whether or not improvements are due to the mechanism - if it is not possible to know, enter a score of zero
Institutionalisation phase E2. Country ownership
a. A public sector body or organisation has official responsibility for ensuring that improvements to processes are maintained	A public sector body or organisation has official responsibility for ensuring that improvements to processes are maintained			No public sector body or organisation has official responsibility for ensuring that improvements to processes are maintained	A score of zero was given at D4h (there have been no improvements to processes)	A public sector body is one that is wholly funded by the state
b. There are positive incentives for this public sector body or organisation to deliver on their responsibility to maintain improvements	The organisation is incentivised to ensure that improvements to processes are maintained, and is directly rewarded when it does	The organisation is incentivised to ensure that improvements to processes are maintained, and may be rewarded when it does	The organisation is motivated to ensure that improvements to processes are maintained, but is not rewarded when it does	There are no positive incentives for the organisation to ensure that improvements to processes are maintained	A score of zero was given at E2b (no public sector organisation has this responsibility)	Positive incentives are rewards for delivering on responsibilities, e.g. additional funding, public recognition. The incentives do not necessarily have to be financial, especially if implementation is part of their job.
c. Domestic funds/resources/structures have been made available to help this body or organisation to maintain improvements	Sufficient funds/resources/ structures have been provided from within the country, to allow the organisation to maintain the improvements to processes	Some domestic funds/resources/ structures have been provided, but more are needed in order to maintain improvements	A few domestic funds/ resources/ structures have been provided, but many more are needed in order to maintain improvements	No domestic funds/ resources/ structures have been provided to allow the organisation to maintain improvements	A score of zero was given at D4h (there have been no improvements to processes)	If funds/resources/structures have been made available but only from external donors or development partners, enter a score of zero
Institutionalisation phase E3. Evaluation and scale-up
a. There has been an evaluation of the accountability mechanism, which demonstrated that it had contributed to improved processes or outcomes	There has been a formal, published evaluation of the accountability mechanism, which demonstrated that it had contributed to improved processes or outcomes	There has been an informal or unpublished evaluation of the accountability mechanism, which demonstrated that it had contributed to improved processes or outcomes	There has been an evaluation of the accountability mechanism, but it did not clearly demonstrate that the mechanism had contributed to improved processes or outcomes	There has been no attempt to evaluate the impact of the accountability mechanism		A formal, published evaluation should be conducted by an independent evaluator (i.e. someone who is not linked the implementation team) and published in a peer-reviewed journal
b. After successful implementation of the mechanism in its initial location(s), it was scaled up across a larger geographical area	After successful implementation of the mechanism in its initial location(s), it was then implemented in other provinces, regions, districts or communities			The mechanism was never scaled up across a larger geographical area	The mechanism was only applicable in one location, or operated at national or state level from the outset	If it was immediately scaled up to national level, give the same score here that you give at E3c
c. After successful implementation of the mechanism in its initial location(s), it was scaled up across the whole country or state	After successful implementation of the mechanism in its initial location(s), it was then implemented across the entire country (or state, if a federal country)			The mechanism was never scaled up across the whole country or state	The mechanism was only applicable in one location, or operated at national or state level from the outset	It is possible to give a high score at both E3b and E3c, if the mechanism was first scaled up across several locations and then scaled up across the whole country or state
Transformation phase F1. Contribution to systemic change
a. There have been changes to behaviour, norms or policies that have addressed the problem(s)/ issue(s) noted at Question A8	There have been changes to norms or policies that have led to changes to the health system that have completely solved the problem(s)/ issue(s) noted at Question A8	There have been changes to norms or policies that have led to changes to the health system that have greatly improved the problem(s)/ issue(s) noted at Question A8	There have been changes to norms or policies that have led to changes to the health system that have slightly improved the problem(s)/ issue(s) noted at Question A8	There have been no changes to norms or policies (or the changes have not led to health system improvements), and the problems/issues noted at Question A8 remain		Changes to norms and policies indicate that people are now thinking about the issues in a completely different way, e.g. viewing health spending as an investment rather than a drain on resources. You do not have to provide evidence that the changes are attributable to the accountability mechanism - simply that the changes have occurred
b. There is evidence that the accountability mechanism contributed to these systemic changes	There is high-quality evidence that the changes to norms and policies are wholly or partly due to the implementation of the accountability mechanism	There is evidence that the changes to norms and policies are wholly or partly due to the implementation of the accountability mechanism, but the quality of the evidence is dubious	There is evidence that the changes to norms and policies are wholly or partly due to the implementation of the accountability mechanism, but the quality of the evidence is poor	There is no evidence that the changes to norms and policies are due to the implementation of the accountability mechanism	A score of zero was given at F1a (there have been no changes to norms or policies)	It is not always possible to know whether or not changes are due to the mechanism - if it is not possible to know, enter a score of zero
c. There have been improvements in health or social outcomes in the locations where the mechanism was implemented	There have been significant improvements in health outcomes in the locations where the mechanism was implemented	There have been some improvements in health outcomes in the locations where the mechanism was implemented		There have been no improvements in health outcomes in the locations where the mechanism was implemented		Health outcomes include mortality and morbidity. Social outcomes (or intermediary outcomes) may include increased community empowerment or changes to harmful gender norms. If it is too early to tell, enter a score of zero
d. There is evidence that the accountability mechanism contributed to these improved health or social outcomes	There is high-quality evidence that the improved health outcomes are wholly or partly due to the implementation of the accountability mechanism	There is evidence that the improved health outcomes are wholly or partly due to the implementation of the accountability mechanism, but the quality of the evidence is dubious	There is evidence that the improved health outcomes are wholly or partly due to the implementation of the accountability mechanism, but the quality of the evidence is poor	There is no evidence that the improved health outcomes are due to the implementation of the accountability mechanism	A score of zero was given at F1c (there have been no improvements in health outcomes)	It is not always possible to know whether or not changes are due to the mechanism - if it is not possible to know, enter a score of zero
